# Supplementary material for: Large expansion of oil industry in the Ecuadorian Amazon: biodiversity vulnerability and conservation alternatives
Source: Ecol Evol. 2016 Jun 24;6(14):4997–5012. doi: 10.1002/ece3.2099 (PMC4979723; doi:10.1002/ece3.2099)
Supplement: Supplementary file 2 — Appendix S2. List of biodiversity indicators. [file ECE3-6-4997-s002.xlsx]

## Sheet: Bioindicators
Table S2. List of biodiversity indicators
ID	Species Group	Biodiversity indicators	Distribution (km2)	IUCN Category of Threat	Regional Category of Threat	Endemic	Total conservation goal (% of the SDMs)
1001	Plants	Anthurium acrobates	67279.7	NE	NE		7.80076
1002	Plants	Anthurium apaporanum	41683.9	NE	NE		20.4018
1003	Plants	Anthurium atropurpureum	32739.9	NE	NE		24.805
1004	Plants	Anthurium breviscapum	35071.7	NE	NE		23.657
1005	Plants	Anthurium ceronii	56422.6	NE	NE		13.1458
1006	Plants	Anthurium clavigerum	58250.2	NE	NE		12.2461
1007	Plants	Anthurium decurrens	32268.5	NE	NE		25.037
1008	Plants	Anthurium effusilobum	23079.9	NE	NE		29.5607
1009	Plants	Anthurium eminens	39613.3	NE	NE		21.4212
1010	Plants	Anthurium ernestii	44209.4	NE	NE		19.1585
1011	Plants	Anthurium gracile	52041.9	NE	NE		15.3024
1012	Plants	Anthurium harlingianum	41446.9	NE	NE		20.5185
1013	Plants	Anthurium longispadiceum	50530.1	NE	NE		16.0467
1014	Plants	Anthurium macdanielii	43753.6	NE	NE		19.3829
1015	Plants	Anthurium michelii	26252.3	NE	NE		27.9989
1016	Plants	Anthurium mindense	12995.1	NE	NE		34.5255
1017	Plants	Anthurium obtusum	24078.8	NE	NE		29.0689
1018	Plants	Anthurium ovatifolium	9969.7	NE	NE		36
1019	Plants	Anthurium pendulifolium	66834.3	NE	NE		8.02005
1020	Plants	Anthurium penningtonii	26165	NE	NE		28.0419
1021	Plants	Anthurium pseudoclavigerum	49090	NE	NE		16.7557
1022	Plants	Anthurium rubrinervium	49840.7	NE	NE		16.3861
1023	Plants	Anthurium scandens	18437.9	NE	NE		31.8459
1024	Plants	Anthurium triphyllum	29730.1	NE	NE		26.2867
1025	Plants	Anthurium trisectum	1989.27	NE	NE		36
1026	Plants	Anthurium truncicolum	14763.8	NE	NE		33.6547
1027	Plants	Anthurium uleanum	39991.2	NE	NE		21.2351
1028	Plants	Anthurium variegatum	14981.8	NE	NE		33.5474
1029	Plants	Anthurium versicolor	12657	NE	NE		34.692
2001	Plants	Amphilium aniculatum	10686.7	NE	NE		35.6619
2002	Plants	Arrabidaea chica	13789.1	NE	NE		34.1346
2003	Plants	Arrabidaea patellifera	58149	NE	NE		12.2959
2004	Plants	Cydista aequinoctialis	41093.1	NE	NE		20.6926
2005	Plants	Macfadyena unguis-cati	42321.3	NE	NE		20.088
2006	Plants	Mansoa standleyi	51854.2	NE	NE		15.3949
2007	Plants	Mansoa verrucifera	8360.99	NE	NE		36
2008	Plants	Paragonia pyramidata	39323.5	NE	NE		21.5638
2009	Plants	Pithecoctenium crucigeru	6647.62	NE	NE		36
2010	Plants	Tynanthus polyanthus	15645.2	NE	NE		33.2208
3001	Plants	Racinaea schumanniana	22236.6	NE	NE		29.9758
3002	Plants	Aechmea angustifolia	10881.3	NE	NE		35.5661
3003	Plants	Aechmea tessmannii	34542.4	NE	NE		23.9176
3004	Plants	Aechmea tillandsioides	71087	NE	NE		5.9264
3005	Plants	Catopsis sessiliflora	13642.1	NE	NE		34.207
3006	Plants	Guzmania melinonis	23222.6	NE	NE		29.4904
3007	Plants	Pitcairnia riparia	19193	NE	NE		31.4742
3008	Plants	Guzmania lingulata	47546.2	NE	NE		17.5157
3009	Plants	Pitcairnia sceptriformis	12559.2	NE	NE		34.7401
3010	Plants	Tillandsia fendleri	25063.1	NE	NE		28.5843
3011	Plants	Guzmania morreniana	23609.2	NE	NE		29.3001
3012	Plants	Aechmea penduliflora	60300	NE	NE		11.2369
3013	Plants	Guzmania squarrosa	14685.1	NE	NE		33.6935
3014	Plants	Tillandsia confinis	26180.5	NE	NE		28.0342
3015	Plants	Tillandsia asplundii	23072.9	NE	NE		29.5641
3016	Plants	Vriesea cylindrica	3375.7	NE	NE		36
3017	Plants	Guzmania globosa	7203.75	NE	NE		36
3018	Plants	Pitcairnia lehmannii	18981.1	NE	NE		31.5785
3019	Plants	Vriesea dubia	59339.9	NE	NE		11.7096
3020	Plants	Pitcairnia arcuata	23169.8	NE	NE		29.5164
3021	Plants	Pitcairnia bakeri	26166.7	NE	NE		28.041
3022	Plants	Aechmea hoppii	75838.8	NE	NE		4
3023	Plants	Mezobromelia pleiosticha	24238.8	NE	NE		28.9901
3024	Plants	Guzmania altsonii	22723.5	NE	NE		29.7361
3025	Plants	Guzmania asplundii	25269.8	LC	LC	Yes	28.4826
3026	Plants	Guzmania pearcei	16658	NE	NE		32.7222
3027	Plants	Guzmania vanvolxemii	10362.4	NE	NE		35.8216
3028	Plants	Guzmania mosquerae	17038.5	NE	NE		32.5349
3029	Plants	Tillandsia buseri	8110.17	NE	NE		36
3030	Plants	Guzmania wittmackii	1639.85	NE	NE		36
3031	Plants	Guzmania eduardii	2519.45	NE	NE		36
3032	Plants	Pitcairnia dodsonii	14603.8	NT	LC	Yes	33.7335
3033	Plants	Pitcairnia simulans	781.87	NT	NT	Yes	36
3034	Plants	Aechmea longifolia	53395.5	NE	NE		14.6361
3035	Plants	Racinaea parviflora	16983.2	NE	NE		32.5621
3036	Plants	Guzmania confusa	12756.4	NE	NE		34.643
3037	Plants	Ronnbergia deleonii	26903.6	NE	NE		27.6782
3038	Plants	Racinaea dielsii	10184.2	NE	NE		35.9093
3039	Plants	Racinaea spiculosa	26701.2	NE	NE		27.7779
3040	Plants	Vriesea rubrobracteata	17430.3	NE	NE		32.342
4001	Plants	Besleria barbata	52985.5	NE	NE		14.8379
4002	Plants	Columnea guttata	28459.5	NE	NE		26.9122
4003	Plants	Columnea inaequilatera	24193.8	NE	NE		29.0123
4004	Plants	Columnea schimpffii	6768.71	EN	VU	Yes	36
4005	Plants	Diastema scabrum	47826.4	NE	NE		17.3778
4006	Plants	Alloplectus medusaeus	24451.6	NE	NE		28.8854
4007	Plants	Besleria stricta	30132.2	NE	NE		26.0887
4008	Plants	Codonanthe crassifolia	46343.1	NE	NE		18.108
4009	Plants	Codonanthe uleana	48937.8	NE	NE		16.8306
4010	Plants	Columnea angustata	20157.4	NE	NE		30.9995
4011	Plants	Drymonia coriacea	36302.4	NE	NE		23.0511
4012	Plants	Drymonia macrophylla	55003.3	NE	NE		13.8445
4013	Plants	Drymonia serrulata	59924.6	NE	NE		11.4217
4014	Plants	Drymonia turrialvae	8634.3	NE	NE		36
4015	Plants	Drymonia warszewicziana	43509.7	NE	NE		19.5029
4016	Plants	Gasteranthus wendlandianus	20494.7	NE	NE		30.8334
4017	Plants	Monopyle macrocarpa	44081.4	NE	NE		19.2215
4018	Plants	Drymonia urceolata	27547.9	NE	NE		27.361
4019	Plants	Alloplectus teuscheri	8283.15	NE	NE		36
4020	Plants	Columnea tenensis	44772.4	LC	LC	Yes	18.8813
4021	Plants	Besleria aggregata	63892.8	NE	NE		9.46818
4022	Plants	Drymonia semicordata	54128	NE	NE		14.2754
4023	Plants	Gasteranthus corallinus	17264.3	NE	NE		32.4237
4024	Plants	Besleria solanoides	24128.1	NE	NE		29.0446
4025	Plants	Besleria variabilis	71787.6	NE	NE		5.58151
4026	Plants	Columnea ericae	47184.6	NE	NE		17.6937
4027	Plants	Columnea tessmannii	26553.3	NE	NE		27.8507
4028	Plants	Columnea villosissima	59785.3	NE	NE		11.4903
4029	Plants	Drymonia affinis	46946.8	NE	NE		17.8108
4030	Plants	Drymonia coccinea	52132.7	NE	NE		15.2577
4031	Plants	Drymonia hoppii	50136.5	NE	NE		16.2405
4032	Plants	Drymonia pendula	26070.7	NE	NE		28.0883
4033	Plants	Kohleria spicata	7996.87	NE	NE		36
4034	Plants	Nautilocalyx ecuadoranus	43648.9	NT	VU	Yes	19.4344
4035	Plants	Paradrymonia ciliosa	55558.6	NE	NE		13.5712
4036	Plants	Paradrymonia longifolia	36795.4	NE	NE		22.8084
4037	Plants	Pearcea sprucei	25569	NE	NE		28.3352
4038	Plants	Diastema affine	9417.03	NE	NE		36
4039	Plants	Alloplectus tetragonoides	15121	NE	NE		33.4789
4040	Plants	Columnea byrsina	12809.2	NE	NE		34.617
4041	Plants	Cremosperma hirsutissimum	6442.64	NE	NE		36
4042	Plants	Gloxinia dodsonii	1389.89	NE	NE		36
4043	Plants	Besleria comosa	31622.5	LC	NE		25.3551
4044	Plants	Columnea minutiflora	3419.81	NE	NE		36
4045	Plants	Pearcea abunda	56165.7	NE	NE		13.2723
4046	Plants	Pearcea reticulata	5779.26	NE	NE		36
4047	Plants	Drymonia brochidodroma	3965.57	NE	NE		36
5001	Plants	Endlicheria ruforamula	50575	NE	NE		16.0246
5002	Plants	Endlicheria griseo-sericea	18008.1	NE	NE		32.0576
5003	Plants	Ocotea aciphylla	68104	LR/lc	NE		7.39497
5004	Plants	Nectandra purpurea	4857.28	NE	NE		36
5005	Plants	Nectandra reticulata	44581.3	NE	NE		18.9754
5006	Plants	Ocotea cernua	56045.5	NE	NE		13.3314
5007	Plants	Ocotea floribunda	19488.8	NE	NE		31.3286
5008	Plants	Ocotea insularis	21981.4	NE	NE		30.1014
5009	Plants	Ocotea oblonga	60850.9	NE	NE		10.9657
5010	Plants	Aniba guianensis	41899.2	NE	NE		20.2958
5011	Plants	Nectandra membranacea	15011.2	NE	NE		33.5329
5012	Plants	Ocotea bofo	30669.3	NE	NE		25.8243
5013	Plants	Endlicheria formosa	33648.1	NE	NE		24.3579
5014	Plants	Beilschmiedia costaricensis	12338.7	NE	NE		34.8487
5015	Plants	Pleurothyrium trianae	84141.8	NE	NE		4
5016	Plants	Rhodostemonodaphne kunthiana	75145.1	NE	NE		4
5017	Plants	Ocotea javitensis	45088.1	NE	NE		18.7259
5018	Plants	Cinnamomum napoense	68759.6	NE	NE		7.07222
5019	Plants	Nectandra crassiloba	29890.9	LC	LC	Yes	26.2075
6001	Plants	Abarema jupunba	77412.9	NE	NE		4
6002	Plants	Mucuna rostrata	29155.8	NE	NE		26.5695
6003	Plants	Dussia lehmannii	2875.79	NE	NE		36
6004	Plants	Dussia tessmannii	51426.9	NE	NE		15.6052
6005	Plants	Swartzia arborescens	13489	NE	NE		34.2823
6006	Plants	Brownea grandiceps	21939	NE	NE		30.1223
6007	Plants	Browneopsis ucayalina	30748.9	NE	NE		25.7851
6008	Plants	Myroxylon balsamum	53405.8	NE	NE		14.631
6009	Plants	Calliandra angustifolia	26761.7	NE	NE		27.7481
6010	Plants	Calliandra trinervia	57808.2	NE	NE		12.4637
6011	Plants	Hymenaea oblongifolia	24896.2	NE	NE		28.6665
6012	Plants	Inga acreana	50856.1	NE	NE		15.8862
6013	Plants	Inga auristellae	41586.1	NE	NE		20.4499
6014	Plants	Inga capitata	36672.6	NE	NE		22.8689
6015	Plants	Inga cayennensis	38268.4	NE	NE		22.0833
6016	Plants	Inga ciliata	50113.2	NE	NE		16.252
6017	Plants	Inga coruscans	41190	NE	NE		20.6449
6018	Plants	Inga densiflora	51292	NE	NE		15.6716
6019	Plants	Inga edulis	60395.1	NE	NE		11.1901
6020	Plants	Zygia heteroneura	12631.9	NE	NE		34.7043
6021	Plants	Cedrelinga cateniformis	45288.8	NE	NE		18.6271
6022	Plants	Inga leiocalycina	52797.8	NE	NE		14.9303
6023	Plants	Inga oerstediana	60814.6	NE	NE		10.9836
6024	Plants	Inga punctata	70056.9	NE	NE		6.43353
6025	Plants	Inga ruiziana	56849.9	NE	NE		12.9354
6026	Plants	Inga sapindoides	26081.9	NE	NE		28.0827
6027	Plants	Inga tenuistipula	43849.6	NE	NE		19.3356
6028	Plants	Inga thibaudiana	43642	NE	NE		19.4378
6029	Plants	Inga velutina	48078.9	NE	NE		17.2534
6030	Plants	Erythrina amazonica	49967	NE	NE		16.3239
6031	Plants	Erythrina peruviana	37551.4	NE	NE		22.4363
6032	Plants	Erythrina poeppigiana	54794.9	NE	NE		13.9471
6033	Plants	Erythrina schimpffii	11903.6	NT	NT	Yes	35.0628
6034	Plants	Lonchocarpus utilis	46413.1	NE	NE		18.0735
6035	Plants	Machaerium cuspidatum	56834.3	NE	NE		12.9431
6036	Plants	Macrolobium acaciifolium	29328.8	NE	NE		26.4843
6037	Plants	Pterocarpus amazonum	67104.1	NE	NE		7.8872
6038	Plants	Dialium guianense	36427.9	NE	NE		22.9894
6039	Plants	Desmodium adscendens	50159.9	NE	NE		16.229
6040	Plants	Desmodium axillare	62031.5	NE	NE		10.3845
6041	Plants	Indigofera suffruticosa	4353.91	NE	NE		36
6042	Plants	Inga alba	47674.2	NE	NE		17.4527
6043	Plants	Inga spectabilis	38748.4	NE	NE		21.847
6044	Plants	Bauhinia guianensis	54903	NE	NE		13.8939
6045	Plants	Crotalaria nitens	55207.4	NE	NE		13.744
6046	Plants	Parkia multijuga	51196	NE	NE		15.7189
6047	Plants	Platymiscium stipulare	44984.3	NE	NE		18.777
6048	Plants	Senna alata	36200.4	NE	NE		23.1013
6049	Plants	Swartzia simplex	82616.1	NE	NE		4
6050	Plants	Mimosa myriadenia	55807.7	NE	NE		13.4485
6051	Plants	Senna bacillaris	45420.2	NE	NE		18.5624
6052	Plants	Senna macrophylla	67669.8	NE	NE		7.60872
6053	Plants	Senna multijuga	60699.6	NE	NE		11.0402
6054	Plants	Senna ruiziana	52024.6	NE	NE		15.311
6055	Plants	Bauhinia tarapotensis	74044.1	NE	NE		4.4706
6056	Plants	Calopogonium mucunoides	56737.4	NE	NE		12.9908
6057	Plants	Mimosa polydactyla	55679.7	NE	NE		13.5115
6058	Plants	Inga silanchensis	7201.16	VU	VU	Yes	36
6059	Plants	Andira inermis	53127.3	NE	NE		14.7681
6060	Plants	Swartzia bombycina	17449.4	LC	LC	Yes	32.3326
6061	Plants	Parkia balslevii	71657.8	LC	NE		5.64538
6062	Plants	Stryphnodendron porcatum	68821.8	LC	LC	Yes	7.04157
6063	Plants	Zygia lathetica	15636.5	NE	NE		33.2251
6064	Plants	Abarema laeta	57708.7	NE	NE		12.5126
6065	Plants	Inga multinervis	42223.6	LC	NE		20.1361
7001	Plants	Agouticarpa isernii	32086.9	NE	NE		25.1264
7002	Plants	Bathysa peruviana	63749.2	NE	NE		9.53886
7003	Plants	Bertiera guianensis	76231.4	NE	NE		4
7004	Plants	Chimarrhis glabriflora	27144.9	NE	NE		27.5594
7005	Plants	Chimarrhis hookeri	71568.7	NE	NE		5.68923
7006	Plants	Coffea arabica	14091.8	NE	NE		33.9856
7007	Plants	Condaminea corymbosa	22759	NE	NE		29.7187
7008	Plants	Coussarea brevicaulis	19642.7	NE	NE		31.2528
7009	Plants	Coussarea ecuadorensis	22887.8	NT	NE		29.6552
7010	Plants	Coussarea klugii	44030.3	DD	NE		19.2466
7011	Plants	Coussarea paniculata	55694.4	NE	NE		13.5043
7012	Plants	Coussarea pilosiflora	38902.3	NT	NE		21.7712
7013	Plants	Duroia hirsuta	44895.2	NE	NE		18.8208
7014	Plants	Elaeagia mariae	27139.7	NE	NE		27.562
7015	Plants	Elaeagia utilis	8572.89	NE	NE		36
7016	Plants	Faramea ampla	3302.19	NE	NE		36
7017	Plants	Faramea capillipes	27422.5	NE	NE		27.4228
7018	Plants	Faramea exemplaris	50459.1	VU	NE		16.0817
7019	Plants	Faramea glandulosa	67732	NE	NE		7.57807
7020	Plants	Faramea multiflora	49732.6	NE	NE		16.4393
7021	Plants	Faramea oblongifolia	13124.9	NE	NE		34.4616
7022	Plants	Faramea phyllonomoides	26170.1	NE	NE		28.0393
7023	Plants	Faramea quinqueflora	60724.6	NE	NE		11.0279
7024	Plants	Faramea uniflora	54951.4	NE	NE		13.8701
7025	Plants	Genipa americana	41813.6	NE	NE		20.3379
7026	Plants	Geophila repens	45491.1	NE	NE		18.5274
7027	Plants	Gonzalagunia affinis	43817.6	NE	NE		19.3514
7028	Plants	Gonzalagunia bunchosioides	47530.6	NE	NE		17.5234
7029	Plants	Gonzalagunia cornifolia	23888.5	NE	NE		29.1626
7030	Plants	Gonzalagunia killipii	24542.4	NE	NE		28.8407
7031	Plants	Guettarda crispiflora	30739.4	NE	NE		25.7898
7032	Plants	Hamelia axillaris	24733.5	NE	NE		28.7466
7033	Plants	Hamelia patens	30652.9	NE	NE		25.8324
7034	Plants	Hippotis brevipes	29704.1	NE	NE		26.2995
7035	Plants	Isertia laevis	42373.2	NE	NE		20.0624
7036	Plants	Ixora killipii	28316.8	NE	NE		26.9825
7037	Plants	Joosia umbellifera	29773.3	NE	NE		26.2654
7038	Plants	Manettia divaricata	33348.8	NE	NE		24.5052
7039	Plants	Notopleura anomothyrsa	13039.2	NE	NE		34.5038
7040	Plants	Notopleura epiphytica	34665.2	NE	NE		23.8571
7041	Plants	Notopleura leucantha	33454.3	NE	NE		24.4533
7042	Plants	Notopleura macrophylla	17386.2	NE	NE		32.3637
7043	Plants	Notopleura obtusa	63549.4	NE	NE		9.63722
7044	Plants	Notopleura plagiantha	63300.3	NE	NE		9.75985
7045	Plants	Notopleura polyphlebia	54267.3	NE	NE		14.2069
7046	Plants	Notopleura tolimensis	37240	NE	NE		22.5895
7047	Plants	Palicourea conferta	18210.5	NE	NE		31.9579
7048	Plants	Palicourea guianensis	33344.5	NE	NE		24.5073
7049	Plants	Palicourea lasiantha	89117.6	NE	NE		4
7050	Plants	Palicourea nigricans	67295.3	NE	NE		7.7931
7051	Plants	Palicourea premontana	30769.7	NE	NE		25.7749
7052	Plants	Palicourea subspicata	57627.4	NE	NE		12.5527
7053	Plants	Pentagonia amazonica	54365.9	NE	NE		14.1583
7054	Plants	Pentagonia macrophylla	27165.6	NE	NE		27.5492
7055	Plants	Pentagonia spathicalyx	55560.3	NE	NE		13.5703
7056	Plants	Pentagonia williamsii	27833.3	NE	NE		27.2205
7057	Plants	Posoqueria latifolia	59195.5	NE	NE		11.7807
7058	Plants	Psychotria acuminata	5969.54	NE	NE		36
7059	Plants	Psychotria alba	37057.5	NE	NE		22.6794
7060	Plants	Psychotria allenii	22806.5	NE	NE		29.6952
7061	Plants	Psychotria bertieroides	50752.3	NE	NE		15.9373
7062	Plants	Psychotria brachiata	58164.5	NE	NE		12.2882
7063	Plants	Psychotria buchtienii	30570.8	NE	NE		25.8729
7064	Plants	Psychotria caerulea	61103.5	NE	NE		10.8414
7065	Plants	Psychotria cuatrecasasii	11442.6	NE	NE		35.2898
7066	Plants	Psychotria deflexa	77930.9	NE	NE		4
7067	Plants	Psychotria fusiformis	23255.4	VU	VU	Yes	29.4742
7068	Plants	Psychotria hispidula	73315.8	NE	NE		4.82912
7069	Plants	Psychotria hoffmannseggiana	29370.3	NE	NE		26.4639
7070	Plants	Psychotria lupulina	51608.6	NE	NE		15.5158
7071	Plants	Psychotria macrophylla	74583.8	NE	NE		4.20491
7072	Plants	Psychotria marginata	5916.78	NE	NE		36
7073	Plants	Psychotria microbotrys	54357.2	NE	NE		14.1626
7074	Plants	Psychotria ostreophora	28338.4	NE	NE		26.9718
7075	Plants	Psychotria ownbeyi	11735.8	NE	NE		35.1454
7076	Plants	Psychotria pilosa	22195.1	NE	NE		29.9963
7077	Plants	Psychotria platypoda	52371.4	NE	NE		15.1402
7078	Plants	Psychotria poeppigiana	43576.3	NE	NE		19.4702
7079	Plants	Psychotria pongoana	59787.9	NE	NE		11.489
7080	Plants	Psychotria racemosa	66753	NE	NE		8.06007
7081	Plants	Psychotria remota	46569.7	NE	NE		17.9965
7082	Plants	Psychotria sacciformis	31958.1	NE	NE		25.1899
7083	Plants	Psychotria schunkei	28874.7	NE	NE		26.7078
7084	Plants	Psychotria stenostachya	38545.1	NE	NE		21.947
7085	Plants	Psychotria tessmannii	58417.9	NE	NE		12.1635
7086	Plants	Psychotria tinctoria	26102.7	NE	NE		28.0725
7087	Plants	Psychotria trichotoma	40673.7	NE	NE		20.8991
7088	Plants	Psychotria trivialis	44255.2	NE	NE		19.1359
7089	Plants	Psychotria viridis	66388.9	NE	NE		8.23933
7090	Plants	Randia armata	65210.9	NE	NE		8.81927
7091	Plants	Raritebe palicoureoides	21247.1	NE	NE		30.4629
7092	Plants	Rudgea cornifolia	62620.5	NE	NE		10.0945
7093	Plants	Rudgea crassipetiolata	49613.3	NE	NE		16.4981
7094	Plants	Rudgea obesiflora	44479.2	VU	NE		19.0256
7095	Plants	Rudgea panurensis	20994.6	NE	NE		30.5873
7096	Plants	Rudgea spinigemma	60601.8	NE	NE		11.0883
7097	Plants	Rudgea verticillata	74781	NE	NE		4.10782
7098	Plants	Sabicea villosa	48964.6	NE	NE		16.8174
7099	Plants	Tocoyena williamsii	68716.3	NE	NE		7.09351
7100	Plants	Uncaria guianensis	37247.8	NE	NE		22.5857
7101	Plants	Warszewiczia coccinea	44646.1	NE	NE		18.9434
8001	Amphibians	Allobates femoralis	56356	LC	LC	Yes	13.1786
8002	Amphibians	Allobates insperatus	41584.4	LC	NT		20.4508
8003	Amphibians	Allobates zaparo	40562.9	LC	LC		20.9536
8004	Amphibians	Ameerega bilinguis	26371.7	LC	LC		27.9401
8005	Amphibians	Ameerega hahneli	30033.7	LC	LC		26.1373
8006	Amphibians	Ameerega parvula	93984.4	LC	LC		4
8007	Amphibians	Atelopus boulengeri	794.843	CR	DD	Yes	36
8008	Amphibians	Atelopus spumarius	77842.7	VU	VU		4
8009	Amphibians	Bolitoglossa equatoriana	21104.4	LC	VU		30.5332
8010	Amphibians	Bolitoglossa peruviana	62273.7	LC	LC		10.2653
8011	Amphibians	Caecilia disossea	28682.7	LC	LC		26.8024
8012	Amphibians	Caecilia tentaculata	45566.4	LC	DD		18.4904
8013	Amphibians	Chiasmocleis bassleri	34154	LC	LC		24.1088
8014	Amphibians	Cochranella resplendens	83378.1	LC	DD		4
8015	Amphibians	Cruziohyla craspedopus	11126.9	LC	DD		35.4452
8016	Amphibians	Dendropsophus bifurcus	35449.7	LC	LC		23.4709
8017	Amphibians	Dendropsophus bokermanni	25238.6	LC	LC		28.4979
8018	Amphibians	Dendropsophus brevifrons	56116.4	LC	LC		13.2965
8019	Amphibians	Dendrobates duellmani	6690.87	LC	NE		36
8020	Amphibians	Dendropsophus leucophyllatus	40585.4	LC	LC		20.9426
8021	Amphibians	Dendropsophus marmoratus	53349.6	LC	LC		14.6586
8022	Amphibians	Dendropsophus minutus	16178.8	LC	NT		32.9581
8023	Amphibians	Dendrophryniscus minutus	52425	LC	LC		15.1138
8024	Amphibians	Dendropsophus miyatai	19177.4	LC	NT		31.4819
8025	Amphibians	Dendropsophus parviceps	41408	LC	LC		20.5376
8026	Amphibians	Dendropsophus rhodopeplus	30778.3	LC	LC		25.7707
8027	Amphibians	Dendropsophus riveroi	33919.6	LC	LC		24.2242
8028	Amphibians	Dendropsophus sarayacuensis	47007.3	LC	LC		17.781
8029	Amphibians	Dendropsophus triangulum	46126.8	LC	LC		18.2145
8030	Amphibians	Edalorhina perezi	33162.9	LC	LC		24.5967
8031	Amphibians	Engystomops petersi	33602.2	LC	LC		24.3804
8032	Amphibians	Hamptophryne boliviana	32739.1	LC	DD		24.8054
8033	Amphibians	Hemiphractus bubalus	21608.7	NT	NT		30.285
8034	Amphibians	Hemiphractus proboscideus	88797.6	LC	NT		4
8035	Amphibians	Hemiphractus scutatus	68765.6	LC	DD		7.06924
8036	Amphibians	Hylomantis buckleyi	26116.5	LC	NE		28.0657
8037	Amphibians	Hylomantis hulli	9686.02	LC	NE		36
8038	Amphibians	Hyloxalus italoi	71369	NE	NT	Yes	5.78759
8039	Amphibians	Hyloxalus nexipus	768.031	LC	NT		36
8040	Amphibians	Hyloxalus sauli	46966.7	LC	NT	Yes	17.801
8041	Amphibians	Hyloxalus yasuni	42702.7	NE	NT	Yes	19.9002
8042	Amphibians	Hypsiboas boans	42121.5	LC	LC		20.1863
8043	Amphibians	Hypsiboas calcaratus	35668.5	LC	LC		23.3632
8044	Amphibians	Hypsiboas cinerascensLC	35682.3	LC	LC		23.3564
8045	Amphibians	Hypsiboas geographicus	55064.7	LC	LC		13.8143
8046	Amphibians	Hypsiboas lanciformis	64037.2	LC	LC		9.39707
8047	Amphibians	Hypsiboas nympha	30230.8	LC	NT		26.0402
8048	Amphibians	Hypsiboas punctatus	49352.1	LC	LC		16.6267
8049	Amphibians	Leptodactylus discodactylus	74388.3	LC	LC		4.30114
8050	Amphibians	Leptodactylus hylaedactylus	31317.2	LC	NE		25.5054
8051	Amphibians	Leptodactylus knudseni	48488.9	LC	DD		17.0516
8052	Amphibians	Leptodactylus leptodactyloides	49607.2	LC	LC		16.5011
8053	Amphibians	Leptodactylus lineatus	53954.2	LC	NE		14.361
8054	Amphibians	Leptodactylus mystaceus	24470.6	LC	LC		28.876
8055	Amphibians	Leptodactylus pentadactylus	46955.4	LC	LC		17.8066
8056	Amphibians	Leptodactylus rhodomystax	42906	LC	LC		19.8001
8057	Amphibians	Leptodactylus wagneri	55523.1	LC	LC		13.5886
8058	Amphibians	Lithobates palmipes	67604.9	LC	NT		7.64066
8059	Amphibians	Nyctimantis rugiceps	56558.4	LC	LC	Yes	13.0789
8060	Amphibians	Osteocephalus buckleyi	51702.9	LC	LC		15.4694
8061	Amphibians	Osteocephalus deridens	30027.6	LC	DD	Yes	26.1403
8062	Amphibians	Osteocephalus festae	8585.86	NE	NE	Yes	36
8063	Amphibians	Osteocephalus fuscifacies	41664.8	DD	DD	Yes	20.4112
8064	Amphibians	Osteocephalus mutabor	50018.9	LC	VU	Yes	16.2984
8065	Amphibians	Osteocephalus planiceps	38745.8	LC	LC		21.8482
8066	Amphibians	Osteocephalus taurinus	60149.5	LC	LC		11.311
8067	Amphibians	Osteocephalus verruciger	8615.27	LC	LC		36
8068	Amphibians	Osteocephalus yasuni	27190.7	LC	LC		27.5369
8069	Amphibians	Phrynohyas resinifictrix	70019.7	LC	NE		6.45184
8070	Amphibians	Phyllomedusa tarsius	81734.8	LC	LC		4
8071	Amphibians	Phyllomedusa tomopterna	66667.4	LC	LC		8.10222
8072	Amphibians	Phyllomedusa vaillantiI	42620.5	LC	LC		19.9407
8073	Amphibians	Pipa pipa	42832.4	LC	LC		19.8363
8074	Amphibians	Rhinella dapsilis	41078.4	LC	DD		20.6999
8075	Amphibians	Rhinella festae	43770	NT	DD		19.3748
8076	Amphibians	Rulyrana flavopunctata	19626.3	LC	LC		31.2609
8077	Amphibians	Scinax cruentommus	48059.9	LC	LC		17.2628
8078	Amphibians	Scinax funereus	56638.8	LC	LC		13.0393
8079	Amphibians	Scinax garbei	53501	LC	LC		14.5841
8080	Amphibians	Scinax ruber	60876.9	LC	LC		10.9529
8081	Amphibians	Siphonops annulatus	62394.8	LC	LC		10.2057
8082	Amphibians	Sphaenorhynchus lacteus	16171.9	LC	DD		32.9615
8083	Amphibians	Synapturanus rabus	22124.1	LC	DD		30.0312
8084	Amphibians	Syncope antenori	77209.6	LC	NE		4
8085	Amphibians	Teratohyla midas	38187.9	LC	LC		22.1229
8086	Amphibians	Vitreorana oyampiensis	17133.7	LC	NE		32.488
9001	Mammals	Alouatta seniculus	74695.4	LC	NT		4.14998
9002	Mammals	Aotus vociferans	58181	LC	NT		12.2801
9003	Mammals	Ateles belzebuth	51757.3	EN	EN		15.4425
9004	Mammals	Bradypus variegatus	39884	LC	LC		21.2879
9005	Mammals	Callithrix pygmaea	70155.5	LC	VU		6.38499
9006	Mammals	Cebus albifrons	71202.9	LC	CR		5.86935
9007	Mammals	Choloepus didactylus	70035.3	LC	NE		6.44417
9008	Mammals	Cyclopes didactylus	73908.3	LC	DD		4.53745
9009	Mammals	Dasyprocta fuliginosa	50230.8	LC	LC		16.1941
9010	Mammals	Dasypus novemcinctus	83390.2	LC	LC		4
9011	Mammals	Eira barbara	91970.9	LC	LC		4
9012	Mammals	Hydrochoerus hydrochaeris	54858.9	LC	DD		13.9156
9013	Mammals	Lagothrix lagotricha	59671.2	VU	EN		11.5465
9014	Mammals	Lagothrix poeppigii	13802.1	VU	EN		34.1282
9015	Mammals	Leopardus pardalis	55655.5	LC	NT		13.5235
9016	Mammals	Mazama americana	78213.8	DD	NT		4
9018	Mammals	Microsciurus flaviventer	70904.5	DD	LC		6.01625
9019	Mammals	Myoprocta pratti	87547.8	LC	LC		4
9020	Mammals	Myrmecophaga tridactyla	97637.7	NT	VU		4
9021	Mammals	Nasua nasua	71857.6	LC	LC		5.54702
9022	Mammals	Panthera onca	51255.7	NT	CR		15.6895
9023	Mammals	Pecari tajacu	87514.9	LC	NT		4
9024	Mammals	Pithecia monachus	48040	LC	NT		17.2726
9025	Mammals	Potos flavus	81737.4	LC	LC		4
9026	Mammals	Priodontes maximus	74699.7	VU	VU		4.14785
9027	Mammals	Puma concolor	56753	LC	VU		12.9831
9028	Mammals	Saguinus graellsi	21609.5	LC	VU		30.2845
9029	Mammals	Saimiri sciureus	57982	LC	NT		12.3781
9030	Mammals	Sciurus igniventris	57982	LC	LC		12.3781
9031	Mammals	Sciurus spadiceus	41799.8	LC	LC		20.3447
9032	Mammals	Tamandua tetradactyla	75025.8	LC	LC		4
9033	Mammals	Tapirus terrestris	44225.8	VU	EN		19.1504
10001	Butterflies	Agraulis vanillae lucina	69267.2	NE	NE		6.82228
10002	Butterflies	Dione juno andicola	31926.1	NE	NE		25.2056
10003	Butterflies	Dione juno juno	18223.4	NE	NE		31.9515
10004	Butterflies	Dione moneta butleri	14033.9	NE	NE		34.0141
10005	Butterflies	Dryas iulia alcione	49391.8	NE	NE		16.6071
10006	Butterflies	Dryadula phaetusa	87569.4	NE	NE		4
10007	Butterflies	Eueides aliphera aliphera	37470.9	NE	NE		22.4759
10008	Butterflies	Eueides isabella huebneri	78673.9	NE	NE		4
10009	Butterflies	Eueides lampeto acacetes	92540.8	NE	NE		4
10010	Butterflies	Eueides lybia lybia	77587.6	NE	NE		4
10011	Butterflies	Eueides procula edias	15930.6	NE	NE		33.0803
10012	Butterflies	Eueides tales calathus	49363.3	NE	NE		16.6211
10013	Butterflies	Eueides vibilia unifasciatus	24745.7	NE	NE		28.7406
10014	Butterflies	Heliconius burneyi huebneri	69130.6	NE	NE		6.88955
10015	Butterflies	Heliconius clysonymus clysonymus	24356.4	NE	NE		28.9322
10016	Butterflies	Heliconius congener congener	24691.2	NE	NE		28.7674
10017	Butterflies	Heliconius elevatus elevatus	30237.8	NE	NE		26.0368
10018	Butterflies	Heliconius erato etylus	10134.9	NE	NE	Yes	35.9336
10019	Butterflies	Heliconius erato lativitta	46540.3	NE	NE		18.0109
10020	Butterflies	Heliconius erato notabilis	10668.5	NE	NE	Yes	35.6709
10021	Butterflies	Heliconius hecuba choarina	15375.3	NE	NE	Yes	33.3537
10022	Butterflies	Heliconius hecale quitalena	42732.1	NE	NE		19.8857
10023	Butterflies	Heliconius hierax hierax	25657.3	NE	NE		28.2918
10024	Butterflies	Heliconius leucadia leucadia	17139.7	NE	NE		32.4851
10025	Butterflies	Heliconius leucadia pseudorhea	52634.4	NE	NE		15.0108
10026	Butterflies	Heliconius melpomene ecuadorensis	13491.6	NE	NE	Yes	34.2811
10027	Butterflies	Heliconius melpomene malleti	31290.4	NE	NE		25.5186
10028	Butterflies	Heliconius melpomene plesseni	12045.5	NE	NE	Yes	34.993
10029	Butterflies	Heliconius numata aurora	12155.3	NE	NE		34.9389
10030	Butterflies	Heliconius numata bicoloratus	43219.9	NE	NE		19.6456
10031	Butterflies	Heliconius numata euphone	22377.6	NE	NE		29.9064
10032	Butterflies	Heliconius numata lenaeus	21978	NE	NE		30.1032
10033	Butterflies	Heliconius numata silvana	10545.7	NE	NE		35.7313
10034	Butterflies	Heliconius pardalinus orteguaza	76048.9	NE	NE		4
10035	Butterflies	Heliconius sara magdalena	71774.6	NE	NE		5.58789
10036	Butterflies	Heliconius sara sara	32266	NE	NE		25.0383
10037	Butterflies	Heliconius telesiphe sotericus	15788.7	NE	NE		33.1502
10038	Butterflies	Heliconius telesiphe telesiphe	13952.6	NE	NE		34.0541
10039	Butterflies	Heliconius timareta timareta	15417.7	NE	NE	Yes	33.3328
10040	Butterflies	Heliconius wallacei flavescens	35388.2	NE	NE		23.5012
10041	Butterflies	Heliconius xanthocles napoensis	38879	NE	NE		21.7827
10042	Butterflies	Heliconius xanthocles zamora	5783.59	NE	NE		36
10043	Butterflies	Laparus doris doris	19417	NE	NE		31.3639
10044	Butterflies	Laparus doris obscurus	25936.6	NE	NE		28.1543
10045	Butterflies	Neruda aoede bartletti	39812.2	NE	NE		21.3232
10046	Butterflies	Philaethria dido dido	28444.8	NE	NE		26.9195
10047	Butterflies	Podotricha judith straminea	14006.2	NE	NE	Yes	34.0277
10048	Butterflies	Podotricha telesiphe telesiphe	12906.9	NE	NE		34.5689
10049	Butterflies	Podotricha telesiphe tithraustes	6974.55	NE	NE		36
11001	Birds	Accipiter bicolor	76864.5	LC	NE		4
11002	Birds	Accipiter superciliosus	72949.1	LC	NE		5.00966
11003	Birds	Actitis macularius	19224.1	LC	NE		31.4589
11004	Birds	Agamia agami	20306.1	LC	NE		30.9262
11005	Birds	Amazona amazonica	13292.6	LC	NE		34.379
11006	Birds	Amazona farinosa	22450.2	LC	NE		29.8707
11007	Birds	Amazilia fimbriata	30935.7	LC	NE		25.6932
11008	Birds	Amazona ochrocephala	25313.9	LC	NE		28.4609
11009	Birds	Ammodramus aurifrons	32184.7	LC	NE		25.0783
11010	Birds	Anabazenops dorsalis	49845.9	LC	NE		16.3835
11011	Birds	Anas discors	25888.2	LC	NE		28.1781
11012	Birds	Ancistrops strigilatus	42821.2	LC	NE		19.8419
11013	Birds	Anhinga anhinga	14224.1	LC	NE		33.9204
11014	Birds	Anthracothorax nigricollis	37978.6	LC	NE		22.2259
11015	Birds	Anurolimnas castaneiceps	61986.5	LC	NE		10.4066
11016	Birds	Anurolimnas fasciatus	47615.3	LC	NE		17.4817
11017	Birds	Ara ararauna	39714.5	LC	NE		21.3713
11018	Birds	Ara chloropterus	59643.5	LC	VU		11.5601
11019	Birds	Ara macao	26425.3	LC	NT		27.9137
11020	Birds	Ara militaris	4098.76	VU	EN		36
11021	Birds	Ara severus	30079.5	LC	NE		26.1147
11022	Birds	Aramides cajaneus	18331.6	LC	NE		31.8983
11023	Birds	Aramides calopterus	25463.5	LC	NE		28.3872
11024	Birds	Aramus guarauna	20544.8	LC	NE		30.8087
11025	Birds	Aratinga leucophthalma	29450.7	LC	NE		26.4243
11026	Birds	Aratinga weddellii	39308	LC	NE		21.5715
11027	Birds	Ardea cocoi	18633.4	LC	NE		31.7497
11028	Birds	Arremon aurantiirostris	44371.1	LC	NE		19.0788
11029	Birds	Attila citriniventris	17692.4	LC	NE		32.213
11030	Birds	Atticora fasciata	21553.3	LC	NE		30.3122
11031	Birds	Attila spadiceus	35149.5	LC	NE		23.6187
11032	Birds	Aulacorhynchus derbianus	25129.7	LC	NE		28.5515
11033	Birds	Automolus infuscatus	33519.2	LC	NE		24.4213
11034	Birds	Automolus melanopezus	64711	LC	NE		9.06538
11035	Birds	Automolus ochrolaemus	53779.5	LC	NE		14.447
11036	Birds	Automolus rubiginosus	46317.1	LC	NE		18.1208
11037	Birds	Automolus rufipileatus	64435.1	LC	NE		9.20121
11038	Birds	Baryphthengus martii	34253.5	LC	NE		24.0598
11039	Birds	Berlepschia rikeri	12254.8	LC	NE		34.89
11040	Birds	Boissonneaua matthewsii	15191.1	LC	NE		33.4444
11041	Birds	Brachygalba lugubris	26026.6	LC	NE		28.11
11042	Birds	Brotogeris cyanoptera	46369.9	LC	NE		18.0948
11043	Birds	Bucco macrodactylus	71184.7	LC	NE		5.87829
11044	Birds	Buteo magnirostris	43072.9	LC	NE		19.718
11045	Birds	Buteogallus urubitinga	21763.5	LC	NE		30.2087
11046	Birds	Butorides striata	37656.9	LC	NE		22.3843
11047	Birds	Cacicus cela	37933.6	LC	NE		22.248
11048	Birds	Cacicus haemorrhous	19058.9	LC	NE		31.5402
11049	Birds	Cacicus sclateri	7723.56	LC	NE		36
11050	Birds	Calochaetes coccineus	12450.2	LC	NE		34.7937
11051	Birds	Campephilus haematogaster	10373.6	LC	NE		35.8161
11052	Birds	Campylopterus largipennis	32959.6	LC	NE		24.6968
11053	Birds	Campephilus rubricollis	66279.9	LC	NE		8.29298
11054	Birds	Campylorhynchus turdinus	38738	LC	NE		21.8521
11055	Birds	Campylopterus villaviscensio	34385.8	NT	DD		23.9947
11056	Birds	Capito auratus	23715.6	LC	NE		29.2477
11057	Birds	Capito aurovirens	57913.7	LC	NE		12.4117
11058	Birds	Capito niger	44418.7	LC	NE		19.0554
11059	Birds	Caprimulgus nigrescens	96778.9	LC	NE		4
11060	Birds	Cathartes aura	30390.9	LC	NE		25.9614
11061	Birds	Cathartes melambrotus	54292.4	LC	NE		14.1945
11062	Birds	Celeus elegans	46647.5	LC	NE		17.9581
11063	Birds	Celeus grammicus	49637.5	LC	NE		16.4862
11064	Birds	Celeus torquatus	12136.3	LC	NE		34.9483
11065	Birds	Cercomacra cinerascens	51474.5	LC	NE		15.5818
11066	Birds	Cercomacra serva	56697.7	LC	NE		13.0104
11067	Birds	Chaetura brachyura	40998.9	LC	NE		20.739
11068	Birds	Chaetura cinereiventris	33754.5	LC	NE		24.3055
11069	Birds	Chamaeza campanisona	17704.5	LC	NE		32.207
11070	Birds	Chelidoptera tenebrosa	74396.1	LC	NE		4.2973
11071	Birds	Chiroxiphia pareola	35233.4	LC	NE		23.5774
11072	Birds	Chlorospingus flavigularis	24021.7	LC	NE		29.097
11073	Birds	Chloroceryle inda	44325.3	LC	NE		19.1014
11074	Birds	Chlorophanes spiza	55305.2	LC	NE		13.6959
11075	Birds	Cissopis leverianus	37786.6	LC	NE		22.3204
11076	Birds	Cnipodectes subbrunneus	65680.5	LC	NE		8.58806
11077	Birds	Coereba flaveola	74539.7	LC	NE		4.22662
11078	Birds	Colaptes punctigula	80685.7	LC	NE		4
11079	Birds	Colonia colonus	84380.5	LC	NE		4
11080	Birds	Conopophaga aurita	44769	LC	NE		18.883
11081	Birds	Conopophaga castaneiceps	17200.3	LC	NE		32.4553
11082	Birds	Conopophaga peruviana	18562.5	LC	NE		31.7846
11083	Birds	Corythopis torquatus	69149.6	LC	NE		6.88019
11084	Birds	Cotinga maynana	71033.4	LC	NE		5.9528
11085	Birds	Crotophaga ani	40843.2	LC	NE		20.8157
11086	Birds	Crotophaga major	56013.5	LC	NE		13.3472
11087	Birds	Crypturellus soui	89011.2	LC	NE		4
11088	Birds	Cyanerpes caeruleus	56711.5	LC	NE		13.0036
11089	Birds	Cyanocompsa cyanoides	77706.9	LC	NE		4
11090	Birds	Cyanocorax violaceus	71311	LC	NE		5.81612
11091	Birds	Cyphorhinus arada	45140	LC	NE		18.7003
11092	Birds	Dacnis cayana	42460.5	LC	NE		20.0194
11093	Birds	Dacnis flaviventer	78751.7	LC	NE		4
11094	Birds	Dacnis lineata	36611.2	LC	NE		22.8991
11095	Birds	Daptrius ater	75398.5	LC	NE		4
11096	Birds	Dendroica fusca	19794.1	LC	NE		31.1783
11097	Birds	Discosura langsdorffi	75318.1	LC	NE		4
11098	Birds	Doryfera johannae	91855.8	LC	NE		4
11099	Birds	Dryocopus lineatus	57086	LC	NE		12.8192
11100	Birds	Dysithamnus occidentalis	1498.87	VU	VU		36
11101	Birds	Electron platyrhynchum	72047.9	LC	NE		5.45334
11102	Birds	Eubucco bourcierii	22185.5	LC	NE		30.001
11103	Birds	Eubucco richardsoni	42367.1	LC	NE		20.0654
11104	Birds	Euphonia chrysopasta	65637.3	LC	NE		8.60935
11105	Birds	Euphonia laniirostris	86703.6	LC	NE		4
11106	Birds	Euphonia xanthogaster	57369.7	LC	NE		12.6795
11107	Birds	Eutoxeres aquila	33291.7	LC	NE		24.5333
11108	Birds	Eutoxeres condamini	39857.2	LC	NE		21.3011
11109	Birds	Florisuga mellivora	44599.4	LC	NE		18.9664
11110	Birds	Formicarius colma	63018.3	LC	NE		9.89866
11111	Birds	Galbula chalcothorax	55436.6	LC	NE		13.6312
11112	Birds	Galbalcyrhynchus leucotis	15961.7	LC	NE		33.065
11113	Birds	Galbula pastazae	23603.1	VU	NT		29.3031
11114	Birds	Galbula tombacea	12997.7	LC	NE		34.5242
11115	Birds	Geotrygon montana	74181.6	LC	NE		4.4029
11116	Birds	Geotrygon saphirina	40142.6	LC	NE		21.1606
11117	Birds	Glaucidium brasilianum	82211.3	LC	NE		4
11118	Birds	Glaucis hirsutus	76708.8	LC	NE		4
11119	Birds	Grallaria haplonota	13941.3	LC	NE		34.0597
11120	Birds	Grallaria hypoleuca	17171.7	LC	NE		32.4693
11121	Birds	Habia rubica	75587.9	LC	NE		4
11122	Birds	Heliodoxa aurescens	54780.2	LC	NE		13.9544
11123	Birds	Heliothryx auritus	70043.1	LC	NE		6.44034
11124	Birds	Heliornis fulica	57047.9	LC	NE		12.8379
11125	Birds	Heliodoxa gularis	10383.1	NT	VU		35.8114
11126	Birds	Heliodoxa schreibersii	87066	LC	NE		4
11127	Birds	Henicorhina leucosticta	44275.1	LC	NE		19.1261
11128	Birds	Heterocercus aurantiivertex	25864	LC	NE		28.19
11129	Birds	Hydropsalis climacocerca	67711.3	LC	NE		7.58829
11130	Birds	Hylopezus fulviventris	25349.4	LC	NE		28.4434
11131	Birds	Hylophilus ochraceiceps	38627.3	LC	NE		21.9066
11132	Birds	Hyloctistes subulatus	44378.9	LC	NE		19.075
11133	Birds	Hypocnemis hypoxantha	62359.3	LC	NE		10.2231
11134	Birds	Iodopleura isabellae	41066.3	LC	NE		20.7058
11135	Birds	Lanio fulvus	45862.2	LC	NE		18.3448
11136	Birds	Laniocera hypopyrra	75725.5	LC	NE		4
11137	Birds	Lepidothrix coronata	31744.4	LC	NE		25.2951
11138	Birds	Leptotila rufaxilla	76702.8	LC	NE		4
11139	Birds	Liosceles thoracicus	30125.3	LC	NE		26.0921
11140	Birds	Lipaugus vociferans	65952.9	LC	NE		8.45393
11141	Birds	Lophotriccus vitiosus	68737.1	LC	NE		7.08329
11142	Birds	Machaeropterus regulus	63114.3	LC	NE		9.8514
11143	Birds	Malacoptila fusca	57793.5	LC	NE		12.4709
11144	Birds	Manacus manacus	25595.9	LC	NE		28.322
11145	Birds	Megarynchus pitangua	39436.8	LC	NE		21.508
11146	Birds	Megascops watsonii	76587.8	LC	NE		4
11147	Birds	Melanerpes cruentatus	54128.9	LC	NE		14.275
11148	Birds	Microcerculus bambla	24692.9	LC	NE		28.7666
11149	Birds	Microbates cinereiventris	85017.9	LC	NE		4
11150	Birds	Micrastur gilvicollis	87430.1	LC	NE		4
11151	Birds	Mionectes oleagineus	40118.4	LC	NE		21.1725
11152	Birds	Mitu salvini	65903.7	LC	VU		8.4782
11153	Birds	Momotus momota	66336.1	LC	NE		8.2653
11154	Birds	Monasa flavirostris	42662.1	LC	NE		19.9202
11155	Birds	Monasa morphoeus	35849.2	LC	NE		23.2742
11156	Birds	Monasa nigrifrons	65548.2	LC	NE		8.65321
11157	Birds	Myiophobus cryptoxanthus	30323.4	LC	NE		25.9946
11158	Birds	Myiopagis olallai	1580.17	NT	NE		36
11159	Birds	Myrmotherula axillaris	47716.5	LC	NE		17.4319
11160	Birds	Myrmotherula brachyura	65281.8	LC	NE		8.78435
11161	Birds	Myrmothera campanisona	54503.4	LC	NE		14.0906
11162	Birds	Myrmeciza fortis	36376	LC	NE		23.0149
11163	Birds	Myrmeciza hyperythra	6863.85	LC	NE		36
11164	Birds	Myrmotherula ignota	75766.1	LC	NE		4
11165	Birds	Myrmeciza melanoceps	32439.8	LC	NE		24.9527
11166	Birds	Myrmotherula menetriesii	87283.1	LC	NE		4
11167	Birds	Myrmoborus myotherinus	42819.5	LC	NE		19.8427
11168	Birds	Nasica longirostris	53996.6	LC	NE		14.3401
11169	Birds	Nonnula brunnea	81211.5	LC	NE		4
11170	Birds	Nyctiphrynus ocellatus	56129.4	LC	NE		13.2901
11171	Birds	Odontophorus gujanensis	41702.9	LC	NE		20.3924
11172	Birds	Onychorhynchus coronatus	60389	LC	VU		11.1931
11173	Birds	Opisthocomus hoazin	71766.8	LC	NE		5.59173
11174	Birds	Orthopsittaca manilata	57361	LC	NE		12.6838
11175	Birds	Oryzoborus angolensis	43993.1	LC	NE		19.2649
11176	Birds	Pachyramphus minor	52009.9	LC	NE		15.3182
11177	Birds	Pachyramphus polychopterus	89303.5	LC	NE		4
11178	Birds	Phaethornis bourcieri	21814.5	LC	NE		30.1836
11179	Birds	Phaethornis hispidus	28328.9	LC	NE		26.9765
11180	Birds	Phaethornis malaris	89932.3	LC	NE		4
11181	Birds	Pharomachrus pavoninus	65159.8	LC	NE		8.84439
11182	Birds	Philydor erythrocercum	59131.5	LC	NE		11.8122
11183	Birds	Philydor pyrrhodes	33864.3	LC	NE		24.2514
11184	Birds	Phlegopsis nigromaculata	27739.9	LC	NE		27.2665
11185	Birds	Phoenicircus nigricollis	86360.3	LC	NE		4
11186	Birds	Piaya cayana	36781.6	LC	NE		22.8152
11187	Birds	Piaya melanogaster	60559.4	LC	NE		11.1092
11188	Birds	Picumnus lafresnayi	98364.2	LC	NE		4
11189	Birds	Picumnus rufiventris	42140.5	LC	NE		20.177
11190	Birds	Pionites melanocephalus	58318.5	LC	NE		12.2124
11191	Birds	Pipreola chlorolepidota	70347.5	NT	NE		6.29046
11192	Birds	Pipra erythrocephala	42203.7	LC	NE		20.1459
11193	Birds	Pipra filicauda	34320.1	LC	NE		24.027
11194	Birds	Pipra pipra	40951.3	LC	NE		20.7624
11195	Birds	Pitangus sulphuratus	52263.3	LC	NE		15.1934
11196	Birds	Platyrinchus coronatus	56327.5	LC	NE		13.1926
11197	Birds	Platyrinchus mystaceus	14644.5	LC	NE		33.7135
11198	Birds	Psarocolius angustifrons	68978.4	LC	NE		6.96449
11199	Birds	Psarocolius decumanus	60572.4	LC	NE		11.1028
11200	Birds	Pseudotriccus ruficeps	23942.2	LC	NE		29.1362
11201	Birds	Pteroglossus castanotis	78296.8	LC	NE		4
11202	Birds	Pteroglossus pluricinctus	54670.3	LC	NE		14.0085
11203	Birds	Pyrrhura albipectus	17016	VU	VU	Yes	32.5459
11204	Birds	Pyrrhura melanura	44006.1	LC	NE		19.2585
11205	Birds	Querula purpurata	64500.8	LC	NE		9.16885
11206	Birds	Ramphocelus carbo	50893.3	LC	NE		15.8679
11207	Birds	Ramphocelus nigrogularis	59427.3	LC	NE		11.6666
11208	Birds	Ramphastos tucanus	65745.4	LC	NE		8.55612
11209	Birds	Rhegmatorhina melanosticta	65389.9	LC	NE		8.73113
11210	Birds	Rhynchocyclus olivaceus	84789.6	LC	NE		4
11211	Birds	Rhytipterna simplex	74300.1	LC	NE		4.34457
11212	Birds	Saltator coerulescens	40788.7	LC	NE		20.8425
11213	Birds	Saltator grossus	56836.9	LC	NE		12.9418
11214	Birds	Saltator maximus	47490.8	LC	NE		17.543
11215	Birds	Schiffornis turdina	53884.1	LC	NE		14.3955
11216	Birds	Sclateria naevia	55254.1	LC	NE		13.721
11217	Birds	Sclerurus caudacutus	30992	LC	NE		25.6655
11218	Birds	Sclerurus mexicanus	25772.3	LC	NE		28.2352
11219	Birds	Selenidera reinwardtii	49155.7	LC	NE		16.7233
11220	Birds	Sporophila castaneiventris	82362.7	LC	NE		4
11221	Birds	Sporophila luctuosa	50912.3	LC	NE		15.8585
11222	Birds	Stelgidopteryx ruficollis	38271	LC	NE		22.082
11223	Birds	Synallaxis cherriei	1491.95	NT	VU		36
11224	Birds	Tachyphonus cristatus	41357.8	LC	NE		20.5623
11225	Birds	Tachyphonus luctuosus	80248.9	LC	NE		4
11226	Birds	Tachyphonus surinamus	65664.1	LC	NE		8.59615
11227	Birds	Tangara callophrys	85989.2	LC	NE		4
11228	Birds	Tangara chilensis	48081.5	LC	NE		17.2522
11229	Birds	Tangara gyrola	43450	LC	NE		19.5323
11230	Birds	Tangara mexicana	87288.3	LC	NE		4
11231	Birds	Tangara nigrocincta	63134.2	LC	NE		9.8416
11232	Birds	Tangara schrankii	42381	LC	NE		20.0586
11233	Birds	Tangara xanthogastra	47100.7	LC	NE		17.735
11234	Birds	Taraba major	77657.6	LC	NE		4
11235	Birds	Tersina viridis	65357	LC	NE		8.74731
11236	Birds	Thalurania furcata	52892.1	LC	NE		14.8839
11237	Birds	Thamnophilus aethiops	46912.2	LC	NE		17.8279
11238	Birds	Thamnomanes caesius	44132.4	LC	NE		19.1964
11239	Birds	Thamnophilus murinus	24912.6	LC	NE		28.6584
11240	Birds	Thamnophilus praecox	541.427	NT	NE		36
11241	Birds	Thraupis palmarum	52150	LC	NE		15.2492
11242	Birds	Threnetes leucurus	55093.3	LC	NE		13.8002
11243	Birds	Thryothorus coraya	75353.5	LC	NE		4
11244	Birds	Todirostrum chrysocrotaphum	72681	LC	NE		5.14166
11245	Birds	Tolmomyias assimilis	46627.6	LC	NE		17.9679
11246	Birds	Tolmomyias poliocephalus	62473.5	LC	NE		10.1669
11247	Birds	Topaza pyra	62973.4	LC	NT		9.9208
11248	Birds	Touit stictopterus	12249.6	VU	VU		34.8925
11249	Birds	Troglodytes aedon	47707.9	LC	NE		17.4361
11250	Birds	Trogon collaris	58966.3	LC	NE		11.8935
11251	Birds	Trogon curucui	60543	LC	NE		11.1173
11252	Birds	Trogon melanurus	48797.7	LC	NE		16.8996
11253	Birds	Trogon rufus	51851.6	LC	NE		15.3961
11254	Birds	Trogon viridis	79037.2	LC	NE		4
11255	Birds	Turdus albicollis	45404.7	LC	NE		18.57
11256	Birds	Turdus lawrencii	68476.7	LC	NE		7.21146
11257	Birds	Tyrannulus elatus	77698.3	LC	NE		4
11258	Birds	Tyrannus melancholicus	92361.8	LC	NE		4
11259	Birds	Tyranneutes stolzmanni	34732.7	LC	NE		23.8239
11260	Birds	Veniliornis passerinus	97852.2	LC	NE		4
11261	Birds	Vireolanius leucotis	67277.1	LC	NE		7.80204
11262	Birds	Xenopipo holochlora	40530.9	LC	NE		20.9694
11263	Birds	Xenops minutus	35009.4	LC	NE		23.6877
11264	Birds	Xiphorhynchus guttatus	46528.2	LC	NE		18.0169
11265	Birds	Xiphorhynchus ocellatus	35985.9	LC	NE		23.2069
11266	Birds	Xiphocolaptes promeropirhynchus	79428.1	LC	NE		4
11267	Birds	Xiphorhynchus triangularis	35316.5	LC	NE		23.5365
12001	Ecosystems	Bosque con bambú de la Amazonía	24.2222	-	-		36
12002	Ecosystems	Bosque siempreverde de penillanura del sector Aguarico-Putumayo-Caquetá	9860.54	-	-		4.5
12003	Ecosystems	Bosque siempreverde de penillanura y llanura del sector Napo-Curaray	14753.9	-	-		4
12004	Ecosystems	Bosque siempreverde de penillanura del sector Tigre-Pastaza	21286.7	-	-		4
12005	Ecosystems	Bosque siempreverde de llanura del abanico del Pastaza	5702.45	-	-		16.7593
12006	Ecosystems	Bosque siempreverde piemontano del norte-centro de la cordillera oriental de los Andes	6609.08	-	-		13.6456
12007	Ecosystems	Bosque siempreverde piemontano del sur de la cordillera oriental de los Andes	1028.52	-	-		32.8111
12008	Ecosystems	Bosque semideciduo piemontano del sur de la cordillera oriental de los Andes	26.7296	-	-		36
12009	Ecosystems	Bosque inundable de la llanura aluvial de los ríos de origen andino y de cordilleras amazónica	1808.74	-	-		30.1316
12010	Ecosystems	Bosque inundable de la llanura aluvial de los ríos de origen amazónico	786.406	-	-		33.6426
12011	Ecosystems	Bosque inundable y vegetación lacustre-riparia de aguas negras de la Amazonía	110.356	-	-		35.9644
12012	Ecosystems	Bosque inundado de la llanura aluvial de la Amazonía	3439.74	-	-		24.5302
12013	Ecosystems	Bosque inundado de palmas de la llanura aluvial de la Amazonía	4735.1	-	-		20.0815
12014	Ecosystems	Herbazal inundado lacustre-ripario de la llanura aluvial de la Amazonía	116.523	-	-		35.9433
12015	Ecosystems	Bosque siempreverde piemontano de Galeras	5.90353	-	-		36
12016	Ecosystems	Bosque siempreverde piemontano de las cordilleras del Cóndor-Kutukú	5168.58	-	-		18.5928
12017	Ecosystems	Bosque siempreverde piemontano sobre afloramientos de roca caliza de las cordilleras amazónicas	136.322	-	-		35.8753
12018	Ecosystems	Bosque siempreverde sobre mesetas de arenisca de la cordillera del Cóndor en la baja Amazonía ecuatoriana	12.5167	-	-		36
12019	Ecosystems	Bosque siempreverde montano bajo de Galeras	20.8794	-	-		36
12020	Ecosystems	Bosque siempreverde montano bajo de las cordilleras del Cóndor-Kutukú	2190.45	-	-		28.8207
12021	Ecosystems	Bosque siempreverde piemontano sobre mesetas de arenisca de las cordilleras del Cóndor-Kutukú	133.78	-	-		35.884
12022	Ecosystems	Bosque siempreverde montano bajo sobre mesetas de arenisca de las cordilleras del Cóndor-Kutukú	336.484	-	-		35.1878
12023	Ecosystems	Arbustal y herbazal montano de la cordillera del Cóndor	21.0662	-	-		36
12024	Ecosystems	Bosque siempreverde montano sobre mesetas de arenisca de la cordillera del Cóndor	120.942	-	-		35.9281
12025	Ecosystems	Bosque siempreverde montano de las cordilleras del Cóndor-Kutukú	1218.7	-	-		32.158
