# Supplementary material for: Large expansion of oil industry in the Ecuadorian Amazon: biodiversity vulnerability and conservation alternatives
Source: Ecol Evol. 2016 Jun 24;6(14):4997–5012. doi: 10.1002/ece3.2099 (PMC4979723; doi:10.1002/ece3.2099)
Supplement: Supplementary file 3 — Appendix S3. Oil block importance index. [file ECE3-6-4997-s003.xlsx]

## Sheet: nuevos_prio_bp_2
Table S3. Oil block importance index
ID	Oil block name	Status	Area (km2)	Species Diversity Score	Ecosystem Diversity Score	Natural Vegetation Score	Important Areas for Conservation Score	Importance Conservation Index
7	COCA - PAYAMINO	Operative or leased	1992.71	3	2	2	4	9
10	VILLANO	Operative or leased	1988.44	3	3	3	3	12
11	LUMBAQUI	Operative or leased	1962.5	3	1	1	3	8
12	EDEN - YUTURI	Operative or leased	1811.45	2	4	3	2	13
14	NANTU	Operative or leased	2010.8	2	4	4	2	14
15	INDILLANA	Operative or leased	1510.67	3	4	1	3	12
16	IRO	Operative or leased	1306.37	2	3	4	2	13
17	HORMIGUERO	Operative or leased	1861.77	2	4	3	3	12
18	PALO AZUL	Operative or leased	1146.74	3	2	2	4	11
20	PUNGARAYACU	Operative or leased	979.605	3	1	1	3	7
21	YURALPA	Operative or leased	1604.18	2	3	2	2	10
22	Not assigned	For bidding / XI Ronda Petroleroa	1748.86	2	4	2	2	12
28	Not assigned	For bidding / XI Ronda Petroleroa	1762.44	2	2	1	3	8
29	Not assigned	For bidding / XI Ronda Petroleroa	1692.37	2	2	2	2	9
31	APAIKA - NENKE	Operative or leased	2015.39	1	3	4	1	12
43	ITT	Operative or leased	1912.77	1	4	3	1	12
44	PUCUNA	Operative or leased	71.3763	3	2	3	4	9
45	PUMA	Operative or leased	168.659	3	1	2	4	8
46	MDC	Operative or leased	61.2778	4	1	1	4	7
47	PBHI	Operative or leased	390.625	4	2	1	4	9
48	PUNINO	Operative or leased	239.405	4	1	1	4	8
49	BERMEO	Operative or leased	638.955	1	1	2	1	8
50	CHARAPA	Operative or leased	240.622	4	1	1	4	7
51	CHANANGUE	Operative or leased	25.4438	3	1	4	2	9
52	OCANO - PEÐA BLANCA	Operative or leased	83.2418	3	1	2	2	9
53	SINGUE	Operative or leased	34.6745	2	1	2	2	6
54	ENO - RON	Operative or leased	136.836	4	1	1	4	7
55	ARMADILLO	Operative or leased	147.615	3	2	3	4	9
56	LAGO AGRIO	Operative or leased	835.08	4	1	1	4	8
57	SHUSHUFINDI - LIBERTADOR	Operative or leased	1550.49	3	1	1	3	7
58	CUYABENO - TIPISHCA	Operative or leased	1734.73	3	2	2	3	11
59	VINITA	Operative or leased	1380.25	1	3	2	1	9
60	SACHA	Operative or leased	356.892	4	2	1	4	8
61	AUCA	Operative or leased	786.303	3	3	1	4	10
62	TARAPOA	Operative or leased	1052.87	3	2	2	3	11
64	PALANDA - YUCA SUR	Operative or leased	141.138	4	2	1	4	11
65	PINDO	Operative or leased	68.3013	4	1	2	4	8
66	TIGUINO	Operative or leased	250.974	2	1	3	3	7
67	TIVACUNO	Operative or leased	70.4243	3	3	4	3	14
70	Not assigned	For bidding / XI Ronda Petroleroa	1806.68	1	3	1	2	7
71	Not assigned	For bidding / XI Ronda Petroleroa	1862.24	1	3	2	1	8
72	Not assigned	For bidding / XI Ronda Petroleroa	1875.78	1	3	3	1	10
73	Not assigned	For bidding / XI Ronda Petroleroa	1957.16	1	4	3	1	11
74	Not assigned	For bidding / XI Ronda Petroleroa	1767.99	2	3	4	3	13
75	Not assigned	For bidding / XI Ronda Petroleroa	1966.81	2	4	3	2	10
76	Not assigned	For bidding / XI Ronda Petroleroa	1938.41	1	3	3	1	8
77	Not assigned	For bidding / XI Ronda Petroleroa	1970.28	1	2	3	1	9
78	Not assigned	For bidding / XI Ronda Petroleroa	1448.55	1	2	3	1	8
79	Not assigned	For bidding / XI Ronda Petroleroa	1567.38	2	2	4	3	12
80	Not assigned	For bidding / XI Ronda Petroleroa	1565.37	2	3	4	2	11
81	Not assigned	For bidding / XI Ronda Petroleroa	1284.89	2	2	4	2	9
82	Not assigned	For bidding / XI Ronda Petroleroa	1582.94	1	3	3	1	8
83	Not assigned	For bidding / XI Ronda Petroleroa	1463.15	2	3	4	3	11
84	Not assigned	For bidding / XI Ronda Petroleroa	1703.78	1	3	4	2	10
85	Not assigned	For bidding / XI Ronda Petroleroa	1320.68	1	3	4	2	11
86	Not assigned	For bidding / XI Ronda Petroleroa	1661.11	1	3	4	1	11
87	Not assigned	For bidding / XI Ronda Petroleroa	1679.01	1	3	4	1	10
